# Supplementary material for: Architectural and Functional Adaptations to Eccentric Training in Adolescent Volleyball Players: A Randomized Controlled Trial
Source: Sports (Basel). 2026 Mar 2;14(3):92. doi: 10.3390/sports14030092 (PMC13030560; doi:10.3390/sports14030092)
Supplement: Supplementary file 1 [file sports-14-00092-s001.zip]

Archive with 1 entries (1 files):
- sports-4143461-supplementary.pdf
